# Supplementary material for: Emerging Socioeconomic Disparities in COVID-19 Vaccine Second-Dose Completion Rates in the United States
Source: Vaccines (Basel). 2022 Jan 14;10(1):121. doi: 10.3390/vaccines10010121 (PMC8780621; doi:10.3390/vaccines10010121)
Supplement: Supplementary file 1 [file vaccines-10-00121-s001.zip]

Archive with 1 entries (1 files):
- vaccines-1500402-supplementary.pdf
